# Supplementary material for: ﻿Nomenclature and typification of Cathayaargyrophylla (Pinaceae)
Source: PhytoKeys. 2022 Dec 15;215:81–5. doi: 10.3897/phytokeys.215.96362 (PMC9836445; doi:10.3897/phytokeys.215.96362)
Supplement: XML Treatment for Cathaya [file phytokeys.215.96362-treatment1.xml]

<!DOCTYPE tp:taxon-treatment
  PUBLIC "-//TaxonX//DTD Taxonomic Treatment Publishing DTD v0 20100105//EN" "tax-treatment-NSO.dtd">
<tp:taxon-treatment xmlns:tp="http://www.plazi.org/taxpub"><tp:treatment-meta><kwd-group><label>Taxon classification</label><kwd>
              <named-content content-type="kingdom">Plantae</named-content>
            </kwd><kwd>
              <named-content content-type="order">Pinales</named-content>
            </kwd><kwd>
              <named-content content-type="family">Pinaceae</named-content>
            </kwd></kwd-group><mixed-citation publication-type="journal"><person-group><name><surname>Tan</surname><given-names>Chao</given-names></name><name><surname>Boufford</surname><given-names>David E.</given-names></name><name><surname>Yang</surname><given-names>Yong</given-names></name></person-group><article-title>﻿Nomenclature and typification of <italic><tp:taxon-name><tp:taxon-name-part taxon-name-part-type="genus" reg="Cathaya">Cathaya</tp:taxon-name-part><tp:taxon-name-part taxon-name-part-type="species" reg="argyrophylla">argyrophylla</tp:taxon-name-part></tp:taxon-name></italic> (<tp:taxon-name><tp:taxon-name-part taxon-name-part-type="family">Pinaceae</tp:taxon-name-part></tp:taxon-name>)</article-title><source>PhytoKeys</source><day>15</day><month>12</month><year>2022</year><volume>215</volume><fpage>81</fpage><lpage>85</lpage><pub-id pub-id-type="doi">10.3897/phytokeys.215.96362</pub-id></mixed-citation></tp:treatment-meta><tp:nomenclature><label>﻿</label><tp:taxon-name>
            <object-id xmlns:xlink="http://www.w3.org/1999/xlink" content-type="arpha" xlink:type="simple">EFBB10FD-0542-5FCF-A0C0-530EC909EB18</object-id>
            <tp:taxon-name-part taxon-name-part-type="genus" reg="Cathaya">Cathaya</tp:taxon-name-part>
          </tp:taxon-name><tp:taxon-authority>Chun &amp; Kuang, Acta Bot. Sin. 10: 245. Sep 1962 [Pin. / Pin.]</tp:taxon-authority><tp:taxon-status xmlns:xlink="http://www.w3.org/1999/xlink" xlink:type="simple">nom. cons.</tp:taxon-status></tp:nomenclature><tp:treatment-sec sec-type="type species" id="SECID0EKNAC"><title>Type species.</title><p><italic><tp:taxon-name><tp:taxon-name-part taxon-name-part-type="genus" reg="Cathaya">C.</tp:taxon-name-part><tp:taxon-name-part taxon-name-part-type="species" reg="argyrophylla">argyrophylla</tp:taxon-name-part></tp:taxon-name></italic> Chun &amp; Kuang.</p></tp:treatment-sec></tp:taxon-treatment>
