# Supplementary material for: ﻿Nomenclature and typification of Cathayaargyrophylla (Pinaceae)
Source: PhytoKeys. 2022 Dec 15;215:81–5. doi: 10.3897/phytokeys.215.96362 (PMC9836445; doi:10.3897/phytokeys.215.96362)
Supplement: XML Treatment for Cathaya argyrophylla [file phytokeys.215.96362-treatment2.xml]

<!DOCTYPE tp:taxon-treatment
  PUBLIC "-//TaxonX//DTD Taxonomic Treatment Publishing DTD v0 20100105//EN" "tax-treatment-NSO.dtd">
<tp:taxon-treatment xmlns:tp="http://www.plazi.org/taxpub"><tp:treatment-meta><kwd-group><label>Taxon classification</label><kwd>
              <named-content content-type="kingdom">Plantae</named-content>
            </kwd><kwd>
              <named-content content-type="order">Pinales</named-content>
            </kwd><kwd>
              <named-content content-type="family">Pinaceae</named-content>
            </kwd></kwd-group><mixed-citation publication-type="journal"><person-group><name><surname>Tan</surname><given-names>Chao</given-names></name><name><surname>Boufford</surname><given-names>David E.</given-names></name><name><surname>Yang</surname><given-names>Yong</given-names></name></person-group><article-title>﻿Nomenclature and typification of <italic><tp:taxon-name><tp:taxon-name-part taxon-name-part-type="genus" reg="Cathaya">Cathaya</tp:taxon-name-part><tp:taxon-name-part taxon-name-part-type="species" reg="argyrophylla">argyrophylla</tp:taxon-name-part></tp:taxon-name></italic> (<tp:taxon-name><tp:taxon-name-part taxon-name-part-type="family">Pinaceae</tp:taxon-name-part></tp:taxon-name>)</article-title><source>PhytoKeys</source><day>15</day><month>12</month><year>2022</year><volume>215</volume><fpage>81</fpage><lpage>85</lpage><pub-id pub-id-type="doi">10.3897/phytokeys.215.96362</pub-id></mixed-citation></tp:treatment-meta><tp:nomenclature><label>﻿</label><tp:taxon-name>
            <object-id xmlns:xlink="http://www.w3.org/1999/xlink" content-type="arpha" xlink:type="simple">12EEFA09-7596-5531-A7D8-33E9F595517B</object-id>
            <tp:taxon-name-part taxon-name-part-type="genus" reg="Cathaya">Cathaya</tp:taxon-name-part>
            <tp:taxon-name-part taxon-name-part-type="species" reg="argyrophylla">argyrophylla</tp:taxon-name-part>
          </tp:taxon-name><tp:taxon-authority>Chun &amp; Kuang, Acta Bot. Sin. 10: 245. Sep 1962.</tp:taxon-authority></tp:nomenclature><tp:treatment-sec sec-type="material" id="SECID0E6OAC"><title>Type.</title><p>China. Guangxi, Longsheng Xian., alt. 1400 m, on sunny rocky slopes, 16 May 1955, <italic>Guang-Fu-Lin-Qu 00198</italic> (lectotype: IBSC0000004 excl. pollen-bearing cones, photo!, here designated; isolectotypes: GAC0005145 photo!, IBK00200027 photo!, IBK00190034 photo!, IBK00190035 photo!, IBK00190036 photo!, IBSC0000005, IBSC0011250, IBSC0003243 photo!, IBSC0003246 photo!, IBSC0003247, IBSC0003248 photo!, IBSC0003249 photo!, IBSC0003250 photo!, IBSC0003251 photo!, IBSC0003252 photo!, PE00000497 photo!, PE00000498 photo!, SYS00095331 photo!, SZ00004502 photo!).</p></tp:treatment-sec><tp:treatment-sec sec-type="notes" id="SECID0EHPAC"><title>Note.</title><p>Photos are in <xref ref-type="bibr" rid="B9">Lin (2014</xref>, citing PE00000497) and in the <xref ref-type="bibr" rid="B1">Chinese Virtual Herbarium (2022)</xref>.</p></tp:treatment-sec><ref-list><ref id="B9"><mixed-citation xmlns:xlink="http://www.w3.org/1999/xlink" xlink:type="simple"><person-group><name name-style="western"><surname>Lin</surname><given-names>Q</given-names></name></person-group> (<year>2014</year>) Type Specimens in China National Herbarium (PE) (vol. 3). <tp:taxon-name><tp:taxon-name-part taxon-name-part-type="phylum">Pteridophyta</tp:taxon-name-part></tp:taxon-name> (3) <tp:taxon-name><tp:taxon-name-part taxon-name-part-type="division">Gymnospermae</tp:taxon-name-part></tp:taxon-name>. Zhengzhou: Henan Science &amp; Technology Press.</mixed-citation></ref><ref id="B1"><mixed-citation xmlns:xlink="http://www.w3.org/1999/xlink" xlink:type="simple">Chinese Virtual Herbarium (<year>2022</year>) Chinese Virtual Herbarium. <ext-link xlink:type="simple" ext-link-type="uri" xlink:href="https://www.cvh.ac.cn/">https://www.cvh.ac.cn/</ext-link> [accessed 26 August 2022]</mixed-citation></ref></ref-list></tp:taxon-treatment>
